# Supplementary material for: MRI- and CT-determined changes of dysphagia / aspiration-related structures (DARS) during and after radiotherapy
Source: PLoS One. 2020 Sep 2;15(9):e0237501. doi: 10.1371/journal.pone.0237501 (PMC7467287; doi:10.1371/journal.pone.0237501)
Supplement: S1 Data — (XLSX) [file pone.0237501.s001.xlsx]

## Sheet: DARS_raw
ID	Age at radiotherapy	Gender 1-male 2-female	status last contact 0-dead; 1-alive	ICD-code treated disease	name treated disease	Histology	anatomical description tumor location	laterality	TNM	Replanning (yes 1/no 0) not boost planning	RT dose at replanning [Gy] not boost planning	RT concept adj / def. / neo. Adj 64Gy, def 70Gy	Technique (1= VMAT, 2= Tomo)	RT-boost concept SIB 1, SqB 0	total RT dose [Gy]	single RT dose [Gy]	first RT-plan up to [Gy]	single RT-Boost dose 1 / SIB 1 [Gy]	cumulative total RT dose [Gy] (SIB 1)	single RT- Boost dose 2 / SIB 2 [Gy]	cumultative total RT dose inkl. Boost 2 / SIB 2 [Gy]	single RT-Boost dose 3/SIB 3 [Gy]	cumulative total RT-Boost 3/SIB 3 [Gy]	PTV / Tumor volume [cm3]	drug Chemo	Karnofsky Index [%] before RT	body weight [kg]	height [cm]	complaints before RT	surgery tumor resection (yes 1/no 0)	Date of surgery	total-/ partial resection of tumors	Neck dissection	Recurrence/Progress (yes1/no0)	therapy of recurrence	swallowing complaints within 6 months (yes 1; no 0)	weight loss within 6 months (0- no; 1 - yes)	Xerostomia (0-no, 1- yes)	swallowing complaints > 6 months	weight loss > 6 months 0-no, 1 -yes	Xerostomia (0-no; 1-yes)	Symptoms at time of swallowing investigation (0-no; 1-yes)	Symptoms at voice investigation (0-no; 1-yes)	pneumonia (0-no; 1 - yes)	Logopedic intervention before investigation (0-no; 1-yes)	FEES after RT (1=Study 2=non study	report FEES additional data	FEES description Morphology	Function without any consistency
DARS1	53	2	1	C01	OPC (BOT)	SCC; G3	right BOT over midline to left BOT, multiple bilaterale lymphnode mets.	bilat	cT3 cN2c M0 G3	0	0	def	1	0	70	2	50	2	60	2	70	x	x	1006	Cisplatin	90	52	172	swollen LN, longterm smoker, slight weight loss, slight dysphagia, no pain, increasing hoarsenesst, Karnofsky 90%	0	0	0	0	0	0	1	0	1	1	0	1				1	2		acute Mukositis whole Pharynx-Larynx
DARS2	48	1	1	C13.8	HPC	SCC, G2	Sinus piriformis and aryepiglottic fold bilat. and Lymph node mets.	bilat	cT2 cN3 M0 G2	0	0	def	1	0	70	2	50	2	70	x	x	x	x	1805.5	Cisplatin	70-80	78	178	swollen LN right side, addiction to C2, smoker, Foetor ex ore, detrimental teeth status, NO dysphagia	0	0	0	0	0	0	1	1	1	1	0	1
DARS3	50	2	1	C09.9	OPC (Tonsil)	SCC and Cis	Tonsils	right	pT2 pN2a (1/15) M0	0	0	adj	1	0	64	2	50	2	64	x	x	x	x	591.6	0	90	62	163	NO dysphagia	1	2015-04-28	bilat. Tonsillectomy, selective Neck dissection right	1	0	0	0	1	0	0	0	1
DARS4	59	1	1	C10.8	LPC and OPC	SCC, G2	BOT	left	cT2 cN2b M0 G3 L1	0	0	def	1	0	70	2	50	2	64	2	70	x	x	1199.7	Cisplatin	80	65	175	roar throat, swollen LN right, addited to C2, smoker	0	0	0	0	0	0	1	1	1	1	1	1				1	2	suspected aspiration, because of cough after drinking, weight 68 kg, no PEG, no logopedic support	Mukositis III° CTCAE supraglottic and glottic space	Sensibility high, glottic closure insufficient
DARS5	59	1	1	C10.3	OPC and HPC	SCC, G3	righ tonsil, right BOT, dorsal pharyngeal wall	right, crossing midline	cT4a cN2c cM0 G2	1	39.6	def	1	1	70.4	1.7	54.4	2	64	2.2	70.4	x	x	661	Cisplatin	90	75	172	2011 UrothelCa, sometimes C2, smoker, over last 3-4 mo pharyngeal pain, over last 2-3 mo loss of 5-6 kg, nasal voice last 2-3 mo, loss of activity and energy	0	0	0	0	1	Tomo 50,4 Gy a 1,8Gy + Chemo	1	1	1	1	0	1	1	0	0	0
DARS6	61	1	0	C01	OPC	SCC, G2-3	left BOT lymph node metas.	left	cT2 pN3 (4/64) M0 R0 (1mm) G3	0	0	adj	1	0	70	2	50	2	64	2	70	x	x	1485.5	Cisplatin	100	99	183	former smoker, sometimes C2, large swollen LN lef, no weight loss, after tumor resection little weight loss	1	2013-12-05	radical Neck dissection Level 1-5 left and 1-3 right	1	0	0	0	1	1	0	1	1	x	x	0	x
DARS7	54	2	1	C09.8	OPC	SCC, G3	Oropharnyx	left	cT3 cN2c MX G3	1	40	def	2	0	70	2	50	2	70	x	x	x	x	1249.07	Cisplatin	90	80	160	large swelling left cerical LN, dysphagia before diagnosis, addicted to C2, never smoker, weight loss	0	0	0	0	0	0	1	1	1	1	1	1				1	2	over last 4 weeks problems with eating, vomiting of pulp, solid food only possible with high liquid intake, someimes cough after drinking, additional high enery supplemt (port and oral)	edema of whole pharynx	no regular closure of Aditus laryngis, reduced sensibility,reduced cough power
DARS8	56	1	1	C01	OPC (BOT)	SCC, G3	BOT	left	pT3 pN2a (1/25) M0 R1 G3 L0 V0 Pn0	0	0	adj	1	0	66	2	60	2	66	x	x	x	x	1103.2	Cisplatin	100	73	176	post tumor resection pain	1	13.3.15 and 30.3.15	1	1	0	0	1	1	1	1	0	1
DARS9	50	2	1	C09.8	OPC	SCC, G3	Oropharnyx	left	pT2 pN1 (1/17) M0 R0 (3mm) G3	1	40	adj	1	1	70.4	1.7	54.4	2	64	2.2	70.4	x	x	632	Cisplatin	90	50	1.56	weight loss, NO dysphagia, no smoker, no C2	1	2013-09-11	Tumortonsillectomy left	li	0	0	1	1	1	1	0	1					2
DARS10	53	1	1	C32.8	SLC	SCC, G2-3	Larynx, supraglottic	right midline crossing	cT3 cN2b M0 G2	0	0	def	1	0	70	2	50	2	70	x	x	x	x	1545.9	Cisplatin	100	105	189	morning pharyngeal pain, feeling of something in pharynx, swallowing without problems, after first eating > pain reduced? impaired drinking of liquids, hoarseness, foetor ex ore, swollen LN, addicted to C2 ans smoking	0	0	0	0	0	0	1	1	1	1	0	1
DARS11	57	2	1	C10.8	MST	SCC, G2	Naso-,Oro-,Hypopharynx	left	cT3 cN2c MX Stad. III G2	0	0	def	1	0	70	2	50	2	70	x	x	x	x	637	Cisplatin 40mg/m2	80	39	165	anorexia, increasing pain in neck, dysphagia, pain at ears, addicted to C2, smoker	0	0	0	0	0	0	1	1	1	1	0	1
DARS12	52	1	0	C10.8	MST	SCC basaloid, G3		right	cT4 cN2c M0 G2	0	0	def	1	0	70	2	38	2	50	2	60	2	70	1584	Cisplatin 20mg/m2/d	80	68	170	addicted to C2, smoker, otalgia right, dysphagia, enlarged tonsils, epiglottis impaired, infiltration of BOT	0	0	0	0	0	0	1	1	1	1	1	1	x	x	0	x	2
DARS13	60	2	0	C11.9	NPC, OPC, HPC	SCC, G4	multiple sites from Rec. Piriformis up to base of skull	right	cT4 cN3c M0 G3	1	39.6	def	1	1	68.8	1.7	54.4	2	64	2.15	68.8	x	x	614.8	0	80-90	53	160	pain at ears, hoarseness, feeling of something in pharynx, neuralgia of trigeminus, smoker, addicted to C2, sometimes cough, dysphagia	0	0	0	0	0	0	1	1	1	1	1	1	x	x	0	x
DARS14	55	1	no info	C32.1	SLC	SCC, G2	Larynx, supraglottic	left	cT3 cN2c G2	0	0	def	1	0	70	2	50	2	70	x	x	x	x	1342.9	Cisplatin 20mg/m2/d	90	100	175	addicted to C2, smoker, over 6 months roar throat pain, hoarseness, dysphagia	0	0	0	0	0	0	1	1	1	1	0	1
DARS15	67	1	1	C04.8	OCC (FOMC)	SCC, G2	left paramedian FOM	left	pT1b pN2c (9/46) M1 (PUL) R0 G1	1	39.6	def	2	1	70.4	1.7	54.4	2	64	2.2	70.4	x	x	1119.06	0	90	62	170	addicted to C2, smoker, progredient swollen LN left neck, no pain, NO dysphagia	1	2012-10-15	1	1	0	0	1	1	1	1	0	1	x	x	0	x
DARS16	19	1	0	C07	parotid gland	SCC, G4	right parotid gland and lymph node mets. Right	right	cT4b pN2b cM0 R1 G4	0	0	def	2	1	70.4	1.7	54.4	2	64	2.2	70.4	x	x	1250.97	Cisplatin 20 mg/m2/d	100	65	183	swollen LN right side	1	2013-07-17	1	0	0	0	1	0	1	0	0	0	x	x	0	x
DARS17	63	1	1	C01	OPC (BOT)	SCC, G2	BOT	left	cT4a cN2c M0 G2	0	0	def	1	0	70	2	50	2	70	x	x	x	x	1462.7	Cisplatin	80	73	178	pain left neck level II up to the ear	0	0	0	0	0	0	1	1	1	1	0	1	1		1	1
[truncated: 58 more columns]

## Sheet: swallowing
	Age at investigation	FEES: Mucosa Morphology Pharynx 0=normal, 1=pathological	FEES: Mucosa Morphology Larynx 0=normal, 1=pathological	FEES: Sensibility 0=normal 1=reduced 2=none	FEES: Function with pulp 0=normal 1=patholog.	PAS pulp	compensation pulp? 1=effective, 2=ineffective	FEES: Function with liquids 0=normal 1=patholog.	PAS liquids	compensation of liquids 0=none c., 1=effective, 2=ineffective	FEES: function with rusk 0=normal 1=patholog.	PAS rusk	compensation rusk 1=effective, 2=ineffective	disturbed swallowing investigation diagn. (0 no, 1 yes)	Aspiration FEES 0=none 1= pulp 2= liquid 3=rusk	Penetration FEES 0=none 1=pulp 2= liquid 3=solid	Result FOIS (Grade)	Normal food intake (0=yes, 1=no)	Solid food (0=without Problems-5= no eating)	pulpy food (0=without problems-4=frequent swallowing after)	liquid (0=without problems- 2= always choke on)	Xerostomia at investigation 0=no 1=yes	PEG at time of investigation	weight over last 6 months (0=stable 1=increase 2=decrease)	impaired movement (0=none 1=tongue 2=mouth 3=neck)	Lung disease since RT(0=no, 1=chron.Bronchitis, 2=Pneumonia)	total score ADI-D	results ADI-D 1=sure conspicuous 2=conspicuous 3= inconspicuous	total score Voice-H-I	disturbance voice test (DSI= Dysphonia Severity Index)	EORTC QLQ H&N35 mean score	Dysphagia before RT	Dysphonia before RT	Logopedic after RT / before investigation 0-no, 1-yes	T-Stage at diagnosis	tumor resection 0-no, 1-yes	Chemo 1=yes	total dose RT [Gy]	interval RT - Test [days]
DARS1	57	1	0	1	1	1	1	1	2	1	1	1	1	1	2	0	4	1	5	1	1	1	0	2	2	1	56	2	22	1,36 (mittelgradige Stimmstörung)	72	1	1	1	T3	0	1	70	1471
DARS5	63	0	0	1	1	3	1	1	6	0	1	6	1	1	2	1	6	1	2	1	0	1	0	0	0	0	76	3	0	0,66 (mittelgradige Stimmstörung)	38	0	1	0	T4	0	1	70.4	190
DARS7	57	1	0	1	1	1	1	0	1	0	1	1	1	1	0	0	5	1	2	1	0	1	0	0	3	0	61	2	4	3,95 (leichte Dysphonie)	34	1	0	1	T3	0	1	70	864
DARS8	57	0	0	1	1	1	1	1	4	0	1	4	1	1	0	2	5	1	1	1	1	1	0	1	3	0	55	2	0	2,58 (geringe Dysphonie)	38	0	0	0	T3	1	1	66	378
DARS17	65	1	0	0	1	3	2	0	1	0	1	1	1	1	0	1	3	1	5	0	0	1	1	0	1	2	48	1	1	minus 3,06 (hochgradige Dysphonie)	41	0	0	0	T4	0	1	70	470

## Sheet: EORTC questionn.results
EORTC
																	during last week
	pain head/neck	dysphagia	dysgeusia/ taste change	Speech problems	dining together	social surroundings	sexual problems	teeth problems	problems opening the mouth	dry mouth	sticky saliva	cough	feeling of sickness		average score		oral intake painkiller	food supplements	feeding tube formulation	weight loss	weight increase
DARS1	42	58	83	33	50	33	100	100	100	100	100	67	67		72		0	100	0	100	100
DARS5	0	67	33	11	33	13	33	0	0	100	67	67	67		38		0	0	0	0	0
DARS7	50	25	0	22	17	0	33	67	100	100	0	33	0		34		0	0	0	0	100
DARS8	17	25	33	0	33	20	100	0	33	100	100	0	33		38		100	100	0	0	0
DARS17	21	42	33	33	58	33	33	0	67	100	50	67	0		41		0	0	100	100	0
sum	26	43	36	20	38	20	60	33	60	100	63	47	33

## Sheet: symptoms
Patient	complaints before therapy (first contact as outpatient)						complaints during first 6 months after RT
rot replanning	pain	dysphagia	weight loss	hoarseness	Karnofsky-index		pain	dysphagia	weight loss	hoarseness	xerostomia	Karnofsky-index	impaired movement H&N
DARS1	0	1	1	1	90		0	1	0	0	1	75	1
DARS2	0	0	0	0	75		1	1	1	1	1	65	0
DARS3	0	0			90			0	1	0	0		0
DARS4	1	0			80			1	1	1	1
DARS5	1	0	1	0	90		0	1	1	0	1	90
DARS6	0	0	1	0	100			0	1	1	1	95	1
DARS7	0	1	1	0	90		0	1	1	0	1	80	0
DARS8	n.a.				90			1	1	1	1	90	1
DARS9	0	0	1	0	90		0	1	1	1	1
DARS10	1	1		1	100			1	1	1	1	90
DARS11	1	1	1		80			1	1	0	1	80
DARS12	1	1			80			1	1	0	1	75
DARS13	1	1	1	1	85			1	1	1	1
DARS14	1	1		1	90		1	1	1	1	1	90
DARS15	0	0	0	0	90		0	1	1	0	1	85
DARS16	1	0	0	0	100		1	1	0	0	1	90	1
DARS17	1	0	0	0	80		0	1	1	1	1	75	1
	9	7	7	4	1410:16=88,13		3	15	15	8	16		5
	0.53	0.41	0.41	0.24
					Median							Median score
					75							65
					80							75
					80							75
					80							75
					80							80
					85							80
					90							85
					90							90
					90							90
					90							90
					90							90
					90							90
					90							95
					90							13 values
					100
					100							85
					100
	complaints 6. - 12. months after RT
	pain	dysphagia	weight loss	hoarseness	Karnofsky-index	impaired movement H&N	Xerostomia
DARS1	0	1	0	1	70	1	1
DARS2	1	1	0	1	70	0	1
DARS3	0	0	0	0	90	0	1
DARS4	0	1	1	0	80	0	1
DARS5	0	1	0	0	90	0	1
DARS6	0	0	1	1	80	1	1
DARS7	0	1	1	0	90	0	1
DARS8	0	1	0	0	90	1	1
DARS9	0	1	0	1	90	0	1
DARS10	0	1	0	1	90	0	1
DARS11	0	1	0	1	90	0	1
DARS12	0	1	1	0	90	0	1
DARS13	0	1	1	1	90	0	1
DARS14	0	1	0	1	90	0	1
DARS15	0	1	0	0	90	0	1
DARS16	1	0	0	0	90	1	0
DARS17	0	1	0	0	80	1	1
	2	14	6	8		5	16
